# Supplementary material for: Elucidating the Curtin–Hammett Principle in Glycosylation Reactions: The Decisive Role of Equatorial Glycosyl Triflates
Source: J Am Chem Soc. 2025 Jun 23;147(26):22597–608. doi: 10.1021/jacs.5c03519 (PMC12232320; doi:10.1021/jacs.5c03519)
Supplement: Supplementary file 2 [file ja5c03519_si_002.zip]

Archive with 26 entries (26 files):
- ethanol.xyz
- triflicacid.xyz
- triflateanion.xyz
- Man_TSeqTfaxTf.xyz
- Man_TSeqTfaxIprOH.xyz
- Man_TSeqTfaxEtOH.xyz
- Man_TS_eqIprOHaxTf.xyz
- Man_TS_eqEtOHaxTf.xyz
- Man_eqTf.xyz
- Man_eqOIpr.xyz
- Man_eqOEt.xyz
- Man_axTf.xyz
- Man_axOIpr.xyz
- Man_axOEt.xyz
- Isopropanol.xyz
- Glc_TSeqTfaxTf.xyz
- Glc_TS_eqTfaxIprOH.xyz
- Glc_TS_eqTfaxEtOH.xyz
- Glc_TS_eqIprOHaxTf.xyz
- Glc_TS_eqEtOHaxTf.xyz
- Glc_eqTf.xyz
- Glc_eqOIpr.xyz
- Glc_eqOEt.xyz
- Glc_axTf.xyz
- Glc_axOIpr.xyz
- Glc_axOEt.xyz
