# Supplementary material for: Elucidating the Curtin–Hammett Principle in Glycosylation Reactions: The Decisive Role of Equatorial Glycosyl Triflates
Source: J Am Chem Soc. 2025 Jun 23;147(26):22597–608. doi: 10.1021/jacs.5c03519 (PMC12232320; doi:10.1021/jacs.5c03519)
Supplement: Supplementary file 2 [file ja5c03519_si_002.zip › ethanol.xyz]

C       -1.224741000     -0.222841000      0.000010000
C        0.078807000      0.545813000     -0.000001000
O        1.158953000     -0.397156000     -0.000045000
H       -1.299430000     -0.856462000      0.886246000
H       -2.069334000      0.469096000     -0.000035000
H       -1.299382000     -0.856507000     -0.886199000
H        0.140609000      1.188380000      0.885614000
H        0.140563000      1.188409000     -0.885599000
H        1.989984000      0.092266000      0.000052000
