# Supplementary material for: Elucidating the Curtin–Hammett Principle in Glycosylation Reactions: The Decisive Role of Equatorial Glycosyl Triflates
Source: J Am Chem Soc. 2025 Jun 23;147(26):22597–608. doi: 10.1021/jacs.5c03519 (PMC12232320; doi:10.1021/jacs.5c03519)
Supplement: Supplementary file 2 [file ja5c03519_si_002.zip › triflicacid.xyz]

     9
Optimization+frequencies
  O       1.24395       -0.04149        1.43495
  S       0.86504       -0.13476        0.06057
  C      -0.99448        0.01737       -0.00083
  F      -1.40806        0.05059       -1.26341
  F      -1.37818        1.13091        0.62018
  F      -1.52564       -1.03650        0.61264
  O       1.28601        1.15849       -0.73073
  O       1.21132       -1.25038       -0.75582
  H       1.38167        1.93186       -0.14313
