# Supplementary material for: Elucidating the Curtin–Hammett Principle in Glycosylation Reactions: The Decisive Role of Equatorial Glycosyl Triflates
Source: J Am Chem Soc. 2025 Jun 23;147(26):22597–608. doi: 10.1021/jacs.5c03519 (PMC12232320; doi:10.1021/jacs.5c03519)
Supplement: Supplementary file 2 [file ja5c03519_si_002.zip › triflateanion.xyz]

     8
Optimization+frequencies
  O      -1.23967        1.40829       -0.16070
  S      -0.91367        0.00005       -0.00014
  O      -1.24078       -0.84297       -1.13920
  C       0.94726       -0.00026       -0.00005
  F       1.43523       -1.24449        0.14978
  F       1.43518        0.49235       -1.15240
  F       1.43421        0.75176        1.00299
  O      -1.23990       -0.56477        1.29976
