# Supplementary material for: Elucidating the Curtin–Hammett Principle in Glycosylation Reactions: The Decisive Role of Equatorial Glycosyl Triflates
Source: J Am Chem Soc. 2025 Jun 23;147(26):22597–608. doi: 10.1021/jacs.5c03519 (PMC12232320; doi:10.1021/jacs.5c03519)
Supplement: Supplementary file 2 [file ja5c03519_si_002.zip › Man_TSeqTfaxTf.xyz]

     52
Optimization+frequencies
  O      -2.45960       -3.66505       -1.20956
  C      -1.41333       -3.22374       -0.85038
  O      -0.96250       -3.28090        0.42564
  C       0.37785       -2.72827        0.50397
  C       0.91035       -2.97951       -0.91155
  O       2.09712       -2.24755       -1.12376
  C       2.73595       -2.42688       -2.31436
  C       3.95397       -1.56870       -2.40042
  O       2.31451       -3.17870       -3.15647
  C      -0.31913       -2.53036       -1.68105
  O      -0.54790       -1.08528       -1.52414
  C      -0.27451       -0.50203       -0.42453
  O      -2.89364       -0.75538        0.17497
  S      -3.26218        0.45807        0.89464
  O      -3.74665        0.25575        2.24681
  C      -4.77145        1.03760       -0.02619
  F      -4.48991        1.26305       -1.31923
  F      -5.24603        2.17953        0.49765
  F      -5.75090        0.12058        0.02949
  O      -2.32685        1.56199        0.72525
  C       0.34093       -1.22614        0.75248
  H       0.90441       -3.24601        1.29836
  H       1.06433       -4.04482       -1.08743
  H       3.63791       -0.52808       -2.50343
  H       4.53934       -1.64842       -1.48471
  H       4.54705       -1.86055       -3.26275
  H      -0.36410       -2.72142       -2.74341
  H      -0.68947        0.48877       -0.31402
  O      -0.35166       -0.93800        1.93356
  C       0.11396        0.23568        2.63701
  C       1.55191        0.11057        3.05685
  C       1.95461       -0.93855        3.88613
  C       3.28587       -1.07138        4.25558
  C       4.23116       -0.15281        3.80263
  C       3.83803        0.89490        2.97878
  C       2.50332        1.02165        2.60541
  H       1.38084       -0.88828        0.80154
  H      -0.03605        1.12236        2.01940
  H      -0.55282        0.30248        3.49535
  H       1.21966       -1.65348        4.23582
  H       3.58891       -1.88772        4.89922
  H       5.26948       -0.25670        4.09163
  H       4.56821        1.60870        2.61895
  H       2.19714        1.82829        1.95259
  O       0.22340        1.83962       -2.58967
  S       1.51238        1.71087       -1.94482
  O       1.57104        0.64482       -0.92874
  C       1.65927        3.25189       -0.91477
  F       2.81410        3.26188       -0.23091
  F       0.65298        3.33326       -0.03351
  F       1.62595        4.34337       -1.69139
  O       2.67915        1.75271       -2.80105
