# Supplementary material for: Elucidating the Curtin–Hammett Principle in Glycosylation Reactions: The Decisive Role of Equatorial Glycosyl Triflates
Source: J Am Chem Soc. 2025 Jun 23;147(26):22597–608. doi: 10.1021/jacs.5c03519 (PMC12232320; doi:10.1021/jacs.5c03519)
Supplement: Supplementary file 2 [file ja5c03519_si_002.zip › Man_TSeqTfaxIprOH.xyz]

     56
Optimization+frequencies
  O      -4.21448        0.50171        1.62294
  C      -3.03749        0.68551        1.64988
  O      -2.45403        1.88715        1.42682
  C      -1.01451        1.77404        1.58171
  C      -0.88751        0.61200        2.57412
  O       0.44706        0.15876        2.61349
  C       0.73606       -0.87156        3.45863
  C       2.18039       -1.23824        3.37033
  O      -0.10669       -1.38189        4.15138
  C      -1.90886       -0.31785        1.94165
  O      -1.44502       -0.79802        0.63129
  C      -0.76626       -0.03262       -0.13228
  C      -0.35413        1.37036        0.26996
  H      -0.64239        2.72995        1.93406
  H      -1.24042        0.90211        3.56461
  H       2.39180       -2.06435        4.04297
  H       2.41327       -1.51276        2.34074
  H       2.79437       -0.37403        3.62866
  H      -2.21486       -1.19888        2.48645
  H      -0.66643       -0.37386       -1.15008
  O      -0.66042        2.30126       -0.73303
  C       0.31768        2.40187       -1.79720
  C       1.68987        2.73829       -1.28559
  C       1.89283        3.88078       -0.50852
  C       3.15489        4.17671       -0.01248
  C       4.23017        3.33588       -0.29322
  C       4.03618        2.20006       -1.06982
  C       2.76887        1.90244       -1.56054
  H       0.72284        1.32304        0.45410
  H       0.34036        1.47303       -2.37055
  H      -0.07954        3.19137       -2.43377
  H       1.05611        4.53241       -0.28760
  H       3.30363        5.06364        0.59046
  H       5.21411        3.56702        0.09486
  H       4.86579        1.53935       -1.28651
  H       2.61559        1.01165       -2.15577
  O       3.18681       -1.78832       -1.13590
  S       1.74556       -1.71405       -1.08408
  O       1.23611       -0.93072        0.05936
  C       1.20933       -3.44082       -0.64976
  F      -0.12599       -3.50418       -0.54194
  F       1.74097       -3.82523        0.51842
  F       1.59672       -4.30668       -1.59417
  O       1.05316       -1.43297       -2.32655
  O      -2.80820        0.70438       -1.51398
  C      -4.18874        0.36933       -1.75702
  C      -4.63264        0.90255       -3.11016
  H      -4.79771        0.82585       -0.96966
  H      -5.68683        0.67407       -3.28075
  H      -4.50907        1.98703       -3.15855
  H      -4.04381        0.44862       -3.91059
  H      -2.68817        1.66259       -1.53340
  C      -4.29329       -1.14019       -1.65596
  H      -3.66359       -1.61442       -2.41247
  H      -3.97527       -1.48581       -0.67187
  H      -5.32481       -1.45743       -1.81564
