# Supplementary material for: Elucidating the Curtin–Hammett Principle in Glycosylation Reactions: The Decisive Role of Equatorial Glycosyl Triflates
Source: J Am Chem Soc. 2025 Jun 23;147(26):22597–608. doi: 10.1021/jacs.5c03519 (PMC12232320; doi:10.1021/jacs.5c03519)
Supplement: Supplementary file 2 [file ja5c03519_si_002.zip › Man_TSeqTfaxEtOH.xyz]

     53
Optimization+frequencies
  O       4.44068        0.77239        1.21321
  C       3.35924        0.28219        1.30780
  O       3.09092       -1.01910        1.04159
  C       1.69216       -1.30088        1.31014
  C       1.35199       -0.25892        2.38300
  O      -0.04588       -0.17604        2.54481
  C      -0.51819        0.68317        3.49346
  C      -2.01041        0.66822        3.52261
  O       0.22072        1.34526        4.17578
  C       2.03675        0.93545        1.74206
  O       1.35756        1.32948        0.49483
  C       0.84042        0.44498       -0.26384
  C       0.83010       -1.02815        0.08470
  H       1.61487       -2.33617        1.62396
  H       1.85210       -0.48841        3.32476
  H      -2.37038        1.35239        4.28542
  H      -2.38515        0.95805        2.53984
  H      -2.36400       -0.34402        3.72466
  H       2.14358        1.84350        2.31736
  H       0.56337        0.78702       -1.24927
  O       1.24419       -1.81024       -1.00376
  C       0.17924       -2.22428       -1.89980
  C      -0.89803       -2.98830       -1.18441
  C      -0.58131       -4.13463       -0.45195
  C      -1.57124       -4.82588        0.23221
  C      -2.89143       -4.38168        0.18692
  C      -3.21436       -3.24470       -0.54360
  C      -2.21912       -2.54985       -1.22374
  H      -0.20099       -1.25741        0.36875
  H      -0.23781       -1.35111       -2.40475
  H       0.69233       -2.84209       -2.63533
  H       0.44546       -4.47789       -0.41420
  H      -1.31707       -5.71275        0.79885
  H      -3.66307       -4.92133        0.72127
  H      -4.23689       -2.89115       -0.57871
  H      -2.46976       -1.65780       -1.78272
  O      -3.53765        0.87749       -0.93658
  S      -2.15141        1.27719       -1.00995
  O      -1.33339        0.79593        0.11973
  C      -2.18665        3.11308       -0.71641
  F      -0.94136        3.61057       -0.69849
  F      -2.76556        3.39375        0.45907
  F      -2.87326        3.73454       -1.68300
  O      -1.49383        1.13667       -2.29518
  O       2.86384        0.27481       -1.87455
  C       4.23414        0.62942       -2.10643
  C       4.65480        0.36503       -3.54004
  H       4.87899        0.09023       -1.40704
  H       4.30467        1.69191       -1.87153
  H       5.69167        0.67529       -3.69077
  H       4.58214       -0.69973       -3.77524
  H       4.02315        0.91842       -4.23754
  H       2.75806       -0.68449       -1.94363
