# Supplementary material for: Elucidating the Curtin–Hammett Principle in Glycosylation Reactions: The Decisive Role of Equatorial Glycosyl Triflates
Source: J Am Chem Soc. 2025 Jun 23;147(26):22597–608. doi: 10.1021/jacs.5c03519 (PMC12232320; doi:10.1021/jacs.5c03519)
Supplement: Supplementary file 2 [file ja5c03519_si_002.zip › Man_TS_eqIprOHaxTf.xyz]

     56
Optimization+frequencies
  O      -2.01329        3.71229       -0.66833
  C      -0.99944        3.09950       -0.54915
  O      -0.26907        2.62479       -1.58530
  C       0.93334        1.97702       -1.09319
  C       1.16876        2.70548        0.24408
  O       2.02766        2.03364        1.14705
  C       3.36624        2.08597        0.86397
  C       4.14706        1.22575        1.80180
  O       3.79553        2.72709       -0.05846
  C      -0.25781        2.70136        0.73901
  O      -0.70085        1.32880        1.04795
  C      -0.31461        0.35016        0.32521
  O      -2.47778        0.44196       -1.01267
  S      -3.17475       -0.83328       -0.86010
  O      -3.91980       -1.27070       -2.02109
  C      -4.48798       -0.43243        0.39394
  F      -5.21668       -1.51839        0.69209
  F      -5.31948        0.51358       -0.06596
  F      -3.93496        0.02001        1.53225
  O      -2.38442       -1.86026       -0.19194
  C       0.69050        0.50742       -0.79085
  H       1.70917        2.10644       -1.83823
  H       1.50022        3.72853        0.06684
  H       3.75751        1.29761        2.81599
  H       4.04285        0.18847        1.47222
  H       5.19609        1.50671        1.76835
  H      -0.50588        3.29128        1.61098
  H      -0.84042       -0.58074        0.47536
  O       1.12128       -0.68877        1.78740
  C       0.62900       -1.89945        2.41692
  C       1.77365       -2.59847        3.13035
  H       0.29292       -2.50909        1.57629
  H       1.43618       -3.55462        3.53429
  H       2.60000       -2.78237        2.44373
  H       2.13617       -1.98554        3.95970
  H       1.34415       -0.04217        2.47275
  O       0.33212       -0.19592       -1.94202
  C       0.76263       -1.57583       -1.97180
  C       2.23871       -1.71808       -1.71646
  C       3.15901       -0.98084       -2.46505
  C       4.51732       -1.06751       -2.19294
  C       4.97380       -1.90233       -1.17526
  C       4.06535       -2.64850       -0.43422
  C       2.70378       -2.55046       -0.70192
  H       1.62475        0.11554       -0.37317
  H       0.18800       -2.15872       -1.24866
  H       0.49138       -1.90876       -2.97291
  H       2.80452       -0.32549       -3.25123
  H       5.22179       -0.48537       -2.77342
  H       6.03320       -1.96779       -0.96194
  H       4.41295       -3.29594        0.36076
  H       1.99395       -3.11501       -0.11078
  C      -0.54598       -1.59574        3.33126
  H      -0.92843       -2.51991        3.76749
  H      -0.23323       -0.93742        4.14636
  H      -1.35990       -1.11581        2.78721
