# Supplementary material for: Elucidating the Curtin–Hammett Principle in Glycosylation Reactions: The Decisive Role of Equatorial Glycosyl Triflates
Source: J Am Chem Soc. 2025 Jun 23;147(26):22597–608. doi: 10.1021/jacs.5c03519 (PMC12232320; doi:10.1021/jacs.5c03519)
Supplement: Supplementary file 2 [file ja5c03519_si_002.zip › Man_TS_eqEtOHaxTf.xyz]

     53
Optimization+frequencies
  O       1.85218       -3.74105       -0.81303
  C       0.87379       -3.08241       -0.64952
  O       0.24308       -2.39672       -1.63111
  C      -0.94655       -1.75239       -1.10539
  C      -1.31262       -2.66805        0.07895
  O      -2.18616       -2.09690        1.03533
  C      -3.49996       -1.98723        0.66802
  C      -4.29076       -1.27549        1.71543
  O      -3.90054       -2.39960       -0.38847
  C       0.07625       -2.84322        0.64468
  O       0.58262       -1.57271        1.19823
  C       0.29156       -0.46307        0.63582
  O       2.55969       -0.53157       -0.61455
  S       3.08736        0.82990       -0.64971
  O       3.34632        1.36095       -1.97224
  C       4.78253        0.62789        0.08923
  F       5.41916        1.80720        0.15675
  F       5.53174       -0.20699       -0.64601
  F       4.70424        0.12824        1.33331
  O       2.42968        1.74372        0.27641
  C      -0.63956       -0.37014       -0.55145
  H      -1.67774       -1.70583       -1.90322
  H      -1.69222       -3.62352       -0.28353
  H      -4.05568       -1.66427        2.70569
  H      -4.01296       -0.21892        1.69532
  H      -5.35143       -1.37591        1.50377
  H       0.23025       -3.58132        1.42024
  H       0.88066        0.38633        0.94860
  O      -1.15231        0.41595        2.12521
  C      -0.63090        1.55258        2.84711
  C      -1.70084        2.19622        3.70365
  H      -0.27692        2.23882        2.07840
  H       0.22660        1.23897        3.44742
  H      -1.28765        3.06785        4.21560
  H      -2.54312        2.52051        3.09062
  H      -2.06611        1.49868        4.46068
  H      -1.36891       -0.29007        2.75048
  O      -0.14916        0.48472       -1.54039
  C      -0.57229        1.86244       -1.41147
  C      -2.06924        1.98671       -1.33492
  C      -2.87373        1.43119       -2.33242
  C      -4.25680        1.48990       -2.23473
  C      -4.85392        2.11297       -1.14084
  C      -4.06079        2.67803       -0.14960
  C      -2.67444        2.60999       -0.24654
  H      -1.57960        0.01151       -0.13955
  H      -0.09999        2.31138       -0.53553
  H      -0.16818        2.34085       -2.30238
  H      -2.41015        0.93880       -3.17857
  H      -4.87149        1.05055       -3.01013
  H      -5.93297        2.15565       -1.06383
  H      -4.51833        3.16122        0.70438
  H      -2.05679        3.03580        0.53394
