# Supplementary material for: Elucidating the Curtin–Hammett Principle in Glycosylation Reactions: The Decisive Role of Equatorial Glycosyl Triflates
Source: J Am Chem Soc. 2025 Jun 23;147(26):22597–608. doi: 10.1021/jacs.5c03519 (PMC12232320; doi:10.1021/jacs.5c03519)
Supplement: Supplementary file 2 [file ja5c03519_si_002.zip › Man_eqTf.xyz]

     44
Optimization+frequencies
  O       0.18658        2.46069       -3.47816
  C       0.59741        1.99764       -2.45491
  O       1.22534        0.79625       -2.38664
  C       1.57706        0.51018       -0.99959
  C       1.76236        1.91652       -0.42906
  O       1.80088        1.87071        0.98804
  C       2.15200        3.01440        1.63119
  C       2.15444        2.81445        3.11366
  O       2.41347        4.03308        1.04216
  C       0.51504        2.55959       -1.02644
  O      -0.65682        2.06439       -0.36935
  C      -0.86133        0.67472       -0.47321
  O      -1.73531        0.33935        0.62134
  S      -3.30609        0.28148        0.43941
  O      -3.88058        0.66781        1.68472
  C      -3.53951       -1.56817        0.30112
  F      -4.84509       -1.82321        0.29816
  F      -2.97124       -2.17599        1.33784
  F      -2.99818       -2.01469       -0.82661
  O      -3.70575        0.85576       -0.80553
  C       0.40238       -0.17588       -0.30126
  O       0.11572       -1.44427       -0.84068
  C       0.52483       -2.55634       -0.02024
  C       2.01874       -2.63340        0.13934
  C       2.62608       -2.26986        1.33908
  C       4.01254       -2.27477        1.46111
  C       4.80285       -2.64527        0.37960
  C       4.20342       -3.01734       -0.82186
  C       2.82019       -3.01228       -0.93905
  H       2.46505       -0.11174       -1.00835
  H       2.66115        2.38596       -0.82817
  H       1.14473        2.56485        3.44504
  H       2.80421        1.97807        3.37423
  H       2.49186        3.72190        3.60619
  H       0.46236        3.64066       -0.99753
  H      -1.35766        0.42678       -1.41238
  H       0.63362       -0.23605        0.76324
  H       0.03689       -2.48098        0.95506
  H       0.13811       -3.43113       -0.54077
  H       2.01012       -1.97613        2.18083
  H       4.47310       -1.98811        2.39809
  H       5.88164       -2.64845        0.47107
  H       4.81597       -3.31244       -1.66446
  H       2.35436       -3.29502       -1.87568
