# Supplementary material for: Elucidating the Curtin–Hammett Principle in Glycosylation Reactions: The Decisive Role of Equatorial Glycosyl Triflates
Source: J Am Chem Soc. 2025 Jun 23;147(26):22597–608. doi: 10.1021/jacs.5c03519 (PMC12232320; doi:10.1021/jacs.5c03519)
Supplement: Supplementary file 2 [file ja5c03519_si_002.zip › Man_eqOIpr.xyz]

     47
Optimization+frequencies
  O       4.43386       -0.99329       -0.93103
  C       3.27813       -1.17304       -0.67028
  O       2.32197       -1.30440       -1.62081
  C       1.01862       -1.46456       -0.97613
  C       1.40970       -2.14799        0.33997
  C       2.58854       -1.25360        0.69998
  O       2.13512        0.03540        1.09285
  C       1.40861        0.78448        0.08741
  C       0.41236       -0.09793       -0.67353
  O       0.04772        0.60523       -1.84222
  C      -1.24604        0.25706       -2.36657
  C      -2.35863        0.52755       -1.38896
  C      -2.64957        1.83611       -1.00052
  C      -3.63903        2.08867       -0.06011
  C      -4.35273        1.03297        0.50349
  C      -4.07172       -0.27307        0.12064
  C      -3.07701       -0.52185       -0.82057
  O       0.71672        1.77726        0.73885
  C       1.43716        3.02032        0.94751
  C       0.83912        3.66112        2.18396
  C       1.31785        3.89659       -0.28867
  O       0.42014       -2.10701        1.36056
  C      -0.66867       -2.89567        1.19407
  C      -1.64968       -2.70113        2.30679
  O      -0.80573       -3.62450        0.24142
  H       0.40599       -2.06135       -1.64179
  H       1.72898       -3.17437        0.15842
  H       3.24745       -1.62479        1.47799
  H       2.13562        1.20104       -0.61891
  H      -0.45339       -0.24318       -0.02497
  H      -1.34929        0.87212       -3.25985
  H      -1.26012       -0.79369       -2.66992
  H      -2.08931        2.65708       -1.43152
  H      -3.85617        3.10766        0.23478
  H      -5.12315        1.23019        1.23827
  H      -4.61898       -1.09846        0.55816
  H      -2.84742       -1.54126       -1.10750
  H       2.48652        2.77452        1.13426
  H      -0.22336        3.86191        2.02920
  H       0.94882        3.00629        3.04918
  H       1.34048        4.60675        2.39597
  H       1.72258        3.39717       -1.17016
  H       0.26955        4.13732       -0.47756
  H       1.86952        4.82713       -0.14268
  H      -1.14380       -2.71508        3.27165
  H      -2.41362       -3.47234        2.26231
  H      -2.11701       -1.72081        2.18775
