# Supplementary material for: Elucidating the Curtin–Hammett Principle in Glycosylation Reactions: The Decisive Role of Equatorial Glycosyl Triflates
Source: J Am Chem Soc. 2025 Jun 23;147(26):22597–608. doi: 10.1021/jacs.5c03519 (PMC12232320; doi:10.1021/jacs.5c03519)
Supplement: Supplementary file 2 [file ja5c03519_si_002.zip › Man_eqOEt.xyz]

     44
Optimization+frequencies
  O      -4.52637        0.38650       -1.00195
  C      -3.39433        0.64878       -0.71026
  O      -2.43071        0.87760       -1.63475
  C      -1.15999        1.12831       -0.95548
  C      -1.63453        1.74533        0.36638
  O      -0.66347        1.76079        1.40462
  C       0.34745        2.65557        1.28531
  C       1.33230        2.50696        2.40150
  O       0.42285        3.43412        0.36593
  C      -2.74271        0.74968        0.67780
  O      -2.19408       -0.50751        1.05014
  C      -1.38358       -1.16800        0.05031
  O      -0.61778       -2.11595        0.68991
  C      -1.32082       -3.31525        1.06128
  C      -0.31292       -4.29675        1.61240
  C      -0.44788       -0.19057       -0.66984
  O      -0.00163       -0.83902       -1.84180
  C       1.21858       -0.31236       -2.39361
  C       2.36265       -0.34176       -1.41519
  C       2.90730        0.84243       -0.92406
  C       3.93337        0.81522        0.01562
  C       4.42036       -0.40252        0.47533
  C       3.88098       -1.59196       -0.01027
  C       2.85949       -1.56019       -0.94996
  H      -0.58472        1.79149       -1.59066
  H      -2.03391        2.74573        0.19977
  H       0.81895        2.44056        3.36024
  H       1.88527        1.57680        2.25164
  H       2.02557        3.34341        2.39394
  H      -3.44636        1.04540        1.44899
  H      -2.05547       -1.63923       -0.67892
  H      -1.82162       -3.71626        0.17383
  H      -2.08232       -3.07240        1.80642
  H       0.44523       -4.53347        0.86393
  H       0.18282       -3.88776        2.49449
  H      -0.81709       -5.22121        1.89937
  H       0.38969        0.01300        0.00043
  H       1.42033       -0.95018       -3.25362
  H       1.06082        0.70799       -2.75454
  H       2.51565        1.79178       -1.26923
  H       4.34386        1.74320        0.39301
  H       5.21599       -0.42771        1.20925
  H       4.25892       -2.54260        0.34454
  H       2.43503       -2.48540       -1.32073
