# Supplementary material for: Elucidating the Curtin–Hammett Principle in Glycosylation Reactions: The Decisive Role of Equatorial Glycosyl Triflates
Source: J Am Chem Soc. 2025 Jun 23;147(26):22597–608. doi: 10.1021/jacs.5c03519 (PMC12232320; doi:10.1021/jacs.5c03519)
Supplement: Supplementary file 2 [file ja5c03519_si_002.zip › Man_axTf.xyz]

     44
Optimization+frequencies
  O       1.47253        2.45304        2.46481
  C       0.57149        2.01797        1.81115
  O      -0.15386        0.93128        2.17552
  C      -1.16884        0.66820        1.16354
  C      -1.44480        2.07597        0.63105
  O      -2.19155        2.01223       -0.57317
  C      -2.68413        3.18382       -1.05462
  C      -3.46576        2.95888       -2.31000
  O      -2.48911        4.23984       -0.50763
  C       0.00300        2.52779        0.47685
  O       0.60765        1.84824       -0.63901
  C       0.63791        0.47108       -0.59778
  O       1.83633        0.10363        0.21088
  S       2.72018       -1.14063       -0.12996
  O       3.01133       -1.85193        1.07163
  C       4.28464       -0.24017       -0.59889
  F       4.05821        0.53742       -1.65599
  F       5.21926       -1.13767       -0.90456
  F       4.70667        0.50829        0.41591
  O       2.25923       -1.80598       -1.30998
  C      -0.59771       -0.19699        0.04726
  O      -0.26187       -1.47797        0.51662
  C      -0.87900       -2.56940       -0.19599
  C      -2.37236       -2.58894       -0.01642
  C      -2.92230       -2.79772        1.25007
  C      -4.29783       -2.77482        1.43329
  C      -5.14285       -2.54611        0.34892
  C      -4.60451       -2.34166       -0.91555
  C      -3.22385       -2.36143       -1.09457
  H      -2.00585        0.18191        1.65401
  H      -1.95906        2.68330        1.37487
  H      -2.82215        2.50086       -3.06280
  H      -4.28675        2.26784       -2.11273
  H      -3.85278        3.90547       -2.67616
  H       0.17204        3.58575        0.32195
  H       0.81198        0.10978       -1.60598
  H      -1.35743       -0.24681       -0.73433
  H      -0.61629       -2.51149       -1.25492
  H      -0.41566       -3.45929        0.22784
  H      -2.26565       -2.97182        2.09412
  H      -4.71410       -2.93807        2.41942
  H      -6.21590       -2.52889        0.49217
  H      -5.25594       -2.16300       -1.76168
  H      -2.80335       -2.19675       -2.07963
