# Supplementary material for: Elucidating the Curtin–Hammett Principle in Glycosylation Reactions: The Decisive Role of Equatorial Glycosyl Triflates
Source: J Am Chem Soc. 2025 Jun 23;147(26):22597–608. doi: 10.1021/jacs.5c03519 (PMC12232320; doi:10.1021/jacs.5c03519)
Supplement: Supplementary file 2 [file ja5c03519_si_002.zip › Man_axOIpr.xyz]

     47
Optimization+frequencies
O        2.412084000     -3.111652000      0.298139000
C        2.185256000     -1.951529000      0.491231000
O        1.752621000     -1.474201000      1.685141000
C        1.583085000     -0.029904000      1.580615000
C        2.689306000      0.323054000      0.585589000
C        2.376791000     -0.751483000     -0.454558000
O        1.182174000     -0.406885000     -1.147278000
C       -0.018897000     -0.398376000     -0.356181000
C        0.216766000      0.323119000      0.998166000
O       -0.785171000      0.039726000      1.950117000
C       -1.749556000      1.085594000      2.151258000
C       -2.722831000      1.223822000      1.011178000
C       -3.808972000      0.354761000      0.907592000
C       -4.695536000      0.453722000     -0.156281000
C       -4.502292000      1.422804000     -1.136331000
C       -3.424001000      2.295767000     -1.041801000
C       -2.543314000      2.198448000      0.030545000
O       -0.466497000     -1.689936000     -0.116111000
C       -0.966288000     -2.402849000     -1.276447000
C       -2.375247000     -1.948133000     -1.620456000
C       -0.900193000     -3.876321000     -0.924948000
O        2.550072000      1.663332000      0.133470000
C        3.546626000      2.157626000     -0.639219000
C        3.265463000      3.573002000     -1.037979000
O        4.516406000      1.508377000     -0.945685000
H        1.705198000      0.384531000      2.576798000
H        3.673503000      0.170444000      1.027364000
H        3.144915000     -0.938966000     -1.195888000
H       -0.724223000      0.165135000     -0.966868000
H        0.243817000      1.393386000      0.783047000
H       -2.271960000      0.805303000      3.065232000
H       -1.227112000      2.031598000      2.322940000
H       -3.956148000     -0.405428000      1.665610000
H       -5.534526000     -0.227092000     -0.225367000
H       -5.191061000      1.498738000     -1.968246000
H       -3.271436000      3.055070000     -1.798497000
H       -1.710061000      2.887104000      0.107516000
H       -0.291969000     -2.198802000     -2.112282000
H       -3.054374000     -2.162627000     -0.794096000
H       -2.725403000     -2.479430000     -2.507538000
H       -2.421829000     -0.879546000     -1.830327000
H        0.122275000     -4.171492000     -0.690629000
H       -1.255189000     -4.475995000     -1.764617000
H       -1.532944000     -4.086590000     -0.059622000
H        2.337182000      3.611156000     -1.610602000
H        3.129742000      4.187941000     -0.147160000
H        4.087025000      3.956494000     -1.636261000
