# Supplementary material for: Elucidating the Curtin–Hammett Principle in Glycosylation Reactions: The Decisive Role of Equatorial Glycosyl Triflates
Source: J Am Chem Soc. 2025 Jun 23;147(26):22597–608. doi: 10.1021/jacs.5c03519 (PMC12232320; doi:10.1021/jacs.5c03519)
Supplement: Supplementary file 2 [file ja5c03519_si_002.zip › Man_axOEt.xyz]

     44
Optimization+frequencies
  O      -1.73585        3.38366       -0.07044
  C      -1.74348        2.22516        0.23350
  O      -1.43994        1.78838        1.48161
  C      -1.53136        0.33319        1.50717
  C      -2.65586        0.09328        0.50003
  O      -2.74838       -1.28521        0.16769
  C      -3.81294       -1.66717       -0.57774
  C      -3.78046       -3.13989       -0.84525
  O      -4.65343       -0.89013       -0.95940
  C      -2.13125        0.99849       -0.61292
  O      -1.00044        0.38930       -1.22629
  C       0.15717        0.24173       -0.38674
  O       0.82764        1.44677       -0.23869
  C       1.50221        1.89754       -1.42224
  C       2.33492        3.10426       -1.05735
  C      -0.23424       -0.30259        1.01674
  O       0.75933       -0.09824        1.99580
  C       1.72901       -1.14874        2.11291
  C       2.66510       -1.23966        0.93620
  C       2.62272       -2.33389        0.07575
  C       3.45813       -2.39516       -1.03604
  C       4.34370       -1.35623       -1.29589
  C       4.39632       -0.26056       -0.43689
  C       3.56489       -0.20628        0.67271
  H      -1.75187        0.03946        2.52886
  H      -3.60700        0.45654        0.88776
  H      -2.88236       -3.38405       -1.41543
  H      -3.73238       -3.68697        0.09718
  H      -4.66484       -3.43162       -1.40451
  H      -2.83595        1.25128       -1.39669
  H       0.77342       -0.48026       -0.92404
  H       0.76427        2.14545       -2.18948
  H       2.13036        1.08268       -1.79708
  H       2.85886        3.47313       -1.94104
  H       1.70357        3.90668       -0.67207
  H       3.07482        2.84639       -0.29822
  H      -0.43222       -1.37186        0.89954
  H       2.27901       -0.90992        3.02326
  H       1.21355       -2.10373        2.25653
  H       1.92448       -3.13909        0.27234
  H       3.41284       -3.25004       -1.69898
  H       4.99149       -1.39794       -2.16245
  H       5.08422        0.55154       -0.63580
  H       3.59949        0.65135        1.33302
