# Supplementary material for: Elucidating the Curtin–Hammett Principle in Glycosylation Reactions: The Decisive Role of Equatorial Glycosyl Triflates
Source: J Am Chem Soc. 2025 Jun 23;147(26):22597–608. doi: 10.1021/jacs.5c03519 (PMC12232320; doi:10.1021/jacs.5c03519)
Supplement: Supplementary file 2 [file ja5c03519_si_002.zip › Isopropanol.xyz]

     12
Optimization+frequencies
  C      -1.33799       -0.52523       -0.09029
  C      -0.00342        0.03646        0.36271
  O       0.08366        1.37356       -0.16356
  C       1.17504       -0.80716       -0.10219
  H      -1.37455       -0.58238       -1.18097
  H      -2.15873        0.10725        0.25213
  H      -1.48385       -1.52866        0.31312
  H       0.00745        0.08932        1.45890
  H       0.93122        1.74844        0.10608
  H       1.17792       -0.88777       -1.19192
  H       1.11871       -1.81274        0.32049
  H       2.12032       -0.35996        0.21538
