# Supplementary material for: Elucidating the Curtin–Hammett Principle in Glycosylation Reactions: The Decisive Role of Equatorial Glycosyl Triflates
Source: J Am Chem Soc. 2025 Jun 23;147(26):22597–608. doi: 10.1021/jacs.5c03519 (PMC12232320; doi:10.1021/jacs.5c03519)
Supplement: Supplementary file 2 [file ja5c03519_si_002.zip › Glc_TSeqTfaxTf.xyz]

     52
Optimization+frequencies
  O      -1.03813       -0.04579        4.05804
  C      -0.36008        0.49659        3.24192
  O      -0.64078        1.70477        2.70249
  C       0.40814        2.08731        1.76706
  C       1.62304        1.35203        2.34879
  O       2.72643        1.21921        1.48345
  C       3.43662        2.34819        1.21819
  C       4.51860        2.07476        0.22660
  O       3.17531        3.40718        1.73180
  C       0.95656        0.02020        2.60558
  O       0.56974       -0.63956        1.34637
  C       0.24841        0.04093        0.32028
  O       3.16585       -1.77614        0.44411
  S       3.00739       -1.25580       -0.89679
  O       2.02157       -0.16949       -1.02646
  C       2.19255       -2.65375       -1.81488
  F       1.93581       -2.31137       -3.08575
  F       1.03190       -2.98988       -1.23191
  F       2.98196       -3.73758       -1.82614
  O       4.22205       -1.01101       -1.64514
  C       0.05242        1.54776        0.38232
  O       0.74622        2.28002       -0.58297
  C       0.20092        2.21123       -1.92162
  C      -1.21058        2.72217       -1.98492
  C      -2.26890        1.85290       -2.23847
  C      -3.57972        2.31981       -2.25010
  C      -3.83980        3.66308       -2.00841
  C      -2.78637        4.54006       -1.75559
  C      -1.48011        4.07120       -1.74408
  H       0.47597        3.16762        1.75579
  H       1.91354        1.79968        3.30028
  H       5.17300        2.93834        0.14918
  H       5.08145        1.18687        0.51271
  H       4.05698        1.86770       -0.74040
  H       1.49597       -0.72842        3.16969
  H      -0.15014       -0.54120       -0.49623
  H      -1.03440        1.64811        0.25990
  H       0.87816        2.83329       -2.50453
  H       0.26492        1.18749       -2.29164
  H      -2.06787        0.80290       -2.40798
  H      -4.39374        1.63100       -2.43574
  H      -4.85899        4.02865       -2.01423
  H      -2.98621        5.58779       -1.56898
  H      -0.66074        4.75119       -1.54296
  O      -2.37236       -0.22990        0.85102
  S      -2.92239       -1.19245       -0.09926
  O      -4.32074       -0.99948       -0.42854
  C      -2.90874       -2.77958        0.87043
  F      -3.36266       -3.80048        0.12646
  F      -3.68407       -2.68590        1.96175
  F      -1.66389       -3.08226        1.27239
  O      -2.04564       -1.48537       -1.22418
