# Supplementary material for: Elucidating the Curtin–Hammett Principle in Glycosylation Reactions: The Decisive Role of Equatorial Glycosyl Triflates
Source: J Am Chem Soc. 2025 Jun 23;147(26):22597–608. doi: 10.1021/jacs.5c03519 (PMC12232320; doi:10.1021/jacs.5c03519)
Supplement: Supplementary file 2 [file ja5c03519_si_002.zip › Glc_TS_eqTfaxIprOH.xyz]

     56
Optimization+frequencies
  O      -3.18008        2.77993        1.72615
  C      -2.26059        2.63872        0.98109
  O      -2.38239        2.49523       -0.35753
  C      -1.06460        2.32947       -0.95877
  C      -0.18720        3.13541        0.01071
  O       1.19939        2.90016       -0.05555
  C       1.84991        3.33225       -1.17085
  C       3.29696        2.97025       -1.11237
  O       1.28013        3.91736       -2.05698
  C      -0.75726        2.59349        1.30072
  O      -0.40714        1.17041        1.46732
  C      -0.30372        0.39738        0.45786
  O       1.73161       -0.94805        2.38832
  S       2.61031       -0.44616        1.35034
  O       1.89742        0.17308        0.21797
  C       3.31942       -1.98482        0.58191
  F       4.10539       -1.68123       -0.46032
  F       2.34044       -2.79277        0.14353
  F       4.04959       -2.66392        1.47563
  O       3.77431        0.29511        1.78082
  C      -0.72065        0.83880       -0.93363
  O       0.16755        0.55295       -1.96947
  C       0.36051       -0.84864       -2.28947
  C      -0.92520       -1.62498       -2.32450
  C      -1.17870       -2.60777       -1.36985
  C      -2.39340       -3.28699       -1.35778
  C      -3.36817       -2.98109       -2.30080
  C      -3.12088       -2.00362       -3.26207
  C      -1.90533       -1.33305       -3.27518
  H      -1.10457        2.70051       -1.97461
  H      -0.41855        4.19826       -0.07474
  H       3.74754        3.39558       -0.21445
  H       3.38517        1.88580       -1.03807
  H       3.80427        3.33757       -1.99970
  H      -0.47509        3.06841        2.23082
  H      -0.16043       -0.63864        0.70664
  H      -1.66829        0.30246       -1.07148
  H       0.83822       -0.82209       -3.26760
  H       1.05282       -1.28329       -1.57085
  H      -0.42550       -2.83429       -0.62490
  H      -2.57902       -4.04694       -0.60961
  H      -4.31654       -3.50295       -2.29004
  H      -3.87615       -1.76658       -4.00049
  H      -1.71551       -0.56813       -4.01869
  O      -2.69786       -0.54198        0.89261
  C      -2.95521       -0.92497        2.26042
  C      -2.26951       -2.24179        2.58945
  H      -2.50346       -0.12292        2.84778
  H      -2.41808       -2.49489        3.64076
  H      -2.68704       -3.05002        1.98263
  H      -1.19708       -2.18265        2.39895
  H      -2.95772       -1.27279        0.31335
  C      -4.45293       -0.95563        2.52232
  H      -4.92818       -1.73737        1.92349
  H      -4.65174       -1.16377        3.57553
  H      -4.90489        0.00343        2.26617
