# Supplementary material for: Elucidating the Curtin–Hammett Principle in Glycosylation Reactions: The Decisive Role of Equatorial Glycosyl Triflates
Source: J Am Chem Soc. 2025 Jun 23;147(26):22597–608. doi: 10.1021/jacs.5c03519 (PMC12232320; doi:10.1021/jacs.5c03519)
Supplement: Supplementary file 2 [file ja5c03519_si_002.zip › Glc_TS_eqTfaxEtOH.xyz]

     53
Optimization+frequencies
  O      -3.47685        2.39043        2.08608
  C      -2.63408        2.33236        1.24545
  O      -2.88278        2.12003       -0.06643
  C      -1.62869        2.09122       -0.80937
  C      -0.75638        3.03366        0.03344
  O       0.63265        2.96403       -0.18363
  C       1.09911        3.42931       -1.37533
  C       2.57802        3.25014       -1.46959
  O       0.36770        3.90645       -2.20570
  C      -1.11074        2.47924        1.39345
  O      -0.57244        1.11400        1.55442
  C      -0.47993        0.32374        0.55759
  O       1.84972       -0.95000        2.14778
  S       2.57284       -0.19540        1.14183
  O       1.70413        0.36679        0.09167
  C       3.53651       -1.48815        0.21317
  F       4.19968       -0.94207       -0.81521
  F       2.71959       -2.43563       -0.27379
  F       4.42543       -2.07991        1.02078
  O       3.58742        0.71829        1.61616
  C      -1.09995        0.65585       -0.78633
  O      -0.30595        0.44357       -1.91215
  C       0.06392       -0.92753       -2.20906
  C      -1.06167       -1.90305       -2.01345
  C      -0.98724       -2.86596       -1.00876
  C      -2.04966       -3.73642       -0.78209
  C      -3.20025       -3.64316       -1.55758
  C      -3.28019       -2.68743       -2.56778
  C      -2.21529       -1.82649       -2.79647
  H      -1.82552        2.41504       -1.82305
  H      -1.12482        4.05704       -0.05190
  H       3.06467        3.76857       -0.64207
  H       2.81155        2.18935       -1.37120
  H       2.93590        3.63670       -2.41942
  H      -0.78758        3.01951        2.27311
  H      -0.17649       -0.67551        0.81357
  H      -1.98246        0.00212       -0.79701
  H       0.37757       -0.88475       -3.25106
  H       0.91835       -1.20150       -1.59405
  H      -0.09722       -2.92844       -0.39427
  H      -1.98008       -4.47982        0.00167
  H      -4.03113       -4.31346       -1.37850
  H      -4.17253       -2.61575       -3.17637
  H      -2.28011       -1.07958       -3.57866
  O      -2.67365       -0.95600        1.27560
  C      -2.72798       -1.27362        2.67640
  C      -1.64846       -2.25403        3.09452
  H      -3.72119       -1.66377        2.91891
  H      -2.61023       -0.32056        3.19244
  H      -1.73173       -2.46674        4.16270
  H      -1.75155       -3.19723        2.55248
  H      -0.65278       -1.85083        2.90253
  H      -2.75602       -1.77678        0.76959
