# Supplementary material for: Elucidating the Curtin–Hammett Principle in Glycosylation Reactions: The Decisive Role of Equatorial Glycosyl Triflates
Source: J Am Chem Soc. 2025 Jun 23;147(26):22597–608. doi: 10.1021/jacs.5c03519 (PMC12232320; doi:10.1021/jacs.5c03519)
Supplement: Supplementary file 2 [file ja5c03519_si_002.zip › Glc_TS_eqIprOHaxTf.xyz]

     56
Optimization+frequencies
  O      -0.58226       -1.46650        3.52843
  C       0.20683       -0.96830        2.78915
  O       0.46145        0.35989        2.72877
  C       1.49042        0.62228        1.73387
  C       2.29126       -0.68574        1.77563
  O       3.18050       -0.89283        0.69619
  C       4.39884       -0.27891        0.80881
  C       5.26869       -0.57844       -0.36761
  O       4.67872        0.41199        1.75261
  C       1.12909       -1.64937        1.76118
  O       0.42299       -1.60788        0.46829
  C       0.26193       -0.50187       -0.14303
  O      -1.91773       -0.01734        0.75778
  S      -2.98628       -0.20082       -0.23182
  O      -4.12269        0.67614       -0.05660
  C      -3.64082       -1.88844        0.19436
  F      -4.64983       -2.22824       -0.61966
  F      -4.09090       -1.92253        1.45597
  F      -2.67609       -2.81430        0.07132
  O      -2.49790       -0.35778       -1.59239
  C       0.80503        0.81569        0.38269
  O       1.70011        1.41581       -0.51685
  C       1.07799        2.16698       -1.59656
  C       0.12461        3.21077       -1.09440
  C      -1.24763        3.06531       -1.28994
  C      -2.13676        4.00848       -0.78513
  C      -1.65658        5.10563       -0.08035
  C      -0.28573        5.25937        0.11810
  C       0.59937        4.31691       -0.38659
  H       2.03449        1.51198        2.02743
  H       2.81282       -0.77057        2.72878
  H       4.89768       -0.02524       -1.23360
  H       6.28667       -0.26467       -0.15446
  H       5.23476       -1.64018       -0.60827
  H       1.32281       -2.69668        1.94935
  H      -0.33684       -0.55204       -1.03730
  H      -0.07754        1.44069        0.54209
  H       1.92688        2.61002       -2.11435
  H       0.57588        1.47527       -2.27412
  H      -1.62130        2.20171       -1.82594
  H      -3.20081        3.87867       -0.93480
  H      -2.34624        5.84028        0.31563
  H       0.08981        6.11528        0.66452
  H       1.66515        4.43388       -0.22997
  O       1.69788       -0.93914       -2.02357
  C       1.99049       -2.34496       -2.18534
  C       3.14752       -2.52946       -3.15433
  H       2.26846       -2.75018       -1.20632
  H       3.38764       -3.58989       -3.25170
  H       2.88308       -2.13990       -4.13959
  H       4.04022       -2.01047       -2.80160
  H       2.49047       -0.47254       -1.72809
  C       0.71377       -3.00747       -2.66670
  H       0.41089       -2.58952       -3.62900
  H       0.87654       -4.07893       -2.79019
  H      -0.10123       -2.86844       -1.95581
