# Supplementary material for: Elucidating the Curtin–Hammett Principle in Glycosylation Reactions: The Decisive Role of Equatorial Glycosyl Triflates
Source: J Am Chem Soc. 2025 Jun 23;147(26):22597–608. doi: 10.1021/jacs.5c03519 (PMC12232320; doi:10.1021/jacs.5c03519)
Supplement: Supplementary file 2 [file ja5c03519_si_002.zip › Glc_TS_eqEtOHaxTf.xyz]

     53
Optimization+frequencies
  O       0.45413       -1.93470       -3.30723
  C      -0.30038       -1.33914       -2.60481
  O      -0.48278        0.00161       -2.64630
  C      -1.48614        0.39557       -1.66915
  C      -2.35682       -0.86555       -1.60269
  O      -3.23673       -0.93978       -0.49955
  C      -4.41785       -0.26234       -0.63103
  C      -5.26311       -0.40620        0.59231
  O      -4.68566        0.36623       -1.62086
  C      -1.24773       -1.88750       -1.52195
  O      -0.52819       -1.78565       -0.23844
  C      -0.30236       -0.64624        0.28360
  O       1.89346       -0.35177       -0.65346
  S       2.95079       -0.34883        0.36508
  O       4.07421        0.50941        0.06076
  C       3.64262       -2.06967        0.23097
  F       4.61070       -2.26468        1.13697
  F       4.15902       -2.28400       -0.98676
  F       2.68240       -2.98361        0.44300
  O       2.44547       -0.28909        1.72719
  C      -0.77851        0.65427       -0.34037
  O      -1.63035        1.36558        0.51999
  C      -0.95308        2.21377        1.48783
  C      -0.03468        3.20289        0.83320
  C       1.34580        3.09632        0.98961
  C       2.19975        3.98661        0.34629
  C       1.67561        4.99008       -0.45930
  C       0.29582        5.10384       -0.61999
  C      -0.55404        4.21516        0.02329
  H      -1.98381        1.28879       -2.02733
  H      -2.89649       -0.99603       -2.54054
  H      -6.28275       -0.10661        0.36634
  H      -5.23335       -1.42861        0.96589
  H      -4.86547        0.24894        1.37150
  H      -1.49988       -2.93403       -1.62699
  H       0.28933       -0.65813        1.18422
  H       0.13297        1.21850       -0.55448
  H      -1.77334        2.70571        2.00781
  H      -0.41061        1.58957        2.19970
  H       1.75296        2.30451        1.60584
  H       3.27071        3.88791        0.46806
  H       2.33775        5.68272       -0.96330
  H      -0.11394        5.88679       -1.24551
  H      -1.62669        4.30013       -0.10422
  O      -1.74746       -0.84958        2.20879
  C      -2.20567       -2.19284        2.43071
  C      -3.18521       -2.27031        3.58612
  H      -1.30605       -2.77124        2.64103
  H      -2.65587       -2.58307        1.51417
  H      -3.49150       -3.30683        3.74389
  H      -2.72990       -1.89907        4.50568
  H      -4.07993       -1.68002        3.37647
  H      -2.48537       -0.29387        1.92608
