# Supplementary material for: Elucidating the Curtin–Hammett Principle in Glycosylation Reactions: The Decisive Role of Equatorial Glycosyl Triflates
Source: J Am Chem Soc. 2025 Jun 23;147(26):22597–608. doi: 10.1021/jacs.5c03519 (PMC12232320; doi:10.1021/jacs.5c03519)
Supplement: Supplementary file 2 [file ja5c03519_si_002.zip › Glc_eqTf.xyz]

     44
Optimization+frequencies
  O       1.39559        4.32197       -1.39761
  C       1.22717        3.30845       -0.78592
  O       2.04430        2.23228       -0.89088
  C       1.57841        1.17513       -0.00132
  C       0.85882        1.97750        1.08786
  O      -0.01770        1.23446        1.91313
  C       0.54997        0.36768        2.79131
  C      -0.49476       -0.42645        3.50547
  O       1.74449        0.27480        2.92718
  C       0.10174        2.92564        0.18138
  O      -0.89843        2.27090       -0.63021
  C      -0.81257        0.92317       -0.90302
  O      -1.76882        0.26610        0.03242
  S      -2.44866       -1.09349       -0.32093
  O      -2.10021       -1.54043       -1.63574
  C      -4.21378       -0.50019       -0.41518
  F      -4.59535        0.00850        0.75364
  F      -4.99367       -1.53658       -0.71964
  F      -4.33339        0.43096       -1.35974
  O      -2.39168       -1.96447        0.80914
  C       0.59916        0.27440       -0.76412
  O       0.47241       -0.97523       -0.13337
  C       1.17747       -2.06312       -0.76660
  C       2.66994       -1.91422       -0.66930
  C       3.31121       -2.08490        0.55883
  C       4.67979       -1.88366        0.67257
  C       5.42537       -1.51343       -0.44463
  C       4.79634       -1.34977       -1.67306
  C       3.42345       -1.54983       -1.78249
  H       2.44407        0.61649        0.33014
  H       1.58066        2.53241        1.68845
  H      -1.27655        0.22959        3.88795
  H      -0.95742       -1.10951        2.79001
  H      -0.03966       -0.99110        4.31434
  H      -0.37860        3.77524        0.65285
  H      -1.21656        0.76202       -1.89713
  H       0.98283        0.16513       -1.78105
  H       0.83255       -2.94657       -0.23179
  H       0.85941       -2.13371       -1.80938
  H       2.72973       -2.36192        1.42978
  H       5.16729       -2.01557        1.63023
  H       6.49289       -1.35610       -0.35603
  H       5.37147       -1.06453       -2.54483
  H       2.93201       -1.41737       -2.73906
