# Supplementary material for: Elucidating the Curtin–Hammett Principle in Glycosylation Reactions: The Decisive Role of Equatorial Glycosyl Triflates
Source: J Am Chem Soc. 2025 Jun 23;147(26):22597–608. doi: 10.1021/jacs.5c03519 (PMC12232320; doi:10.1021/jacs.5c03519)
Supplement: Supplementary file 2 [file ja5c03519_si_002.zip › Glc_eqOIpr.xyz]

     47
Optimization+frequencies
  O       4.69406       -1.30043       -0.37183
  C       3.49912       -1.35969       -0.31505
  O       2.72625       -1.62650       -1.39858
  C       1.31685       -1.56257       -1.01596
  C       1.39635       -2.01477        0.45292
  C       2.56196       -1.13716        0.88203
  O       2.15501        0.22442        0.95264
  C       1.76616        0.81448       -0.31438
  C       0.84515       -0.11092       -1.14192
  O      -0.50029       -0.07687       -0.72528
  C      -1.36937        0.76386       -1.49980
  C      -2.74000        0.62291       -0.91009
  C      -3.15890        1.47698        0.10877
  C      -4.39661        1.29762        0.71644
  C      -5.22732        0.25855        0.30863
  C      -4.81772       -0.59642       -0.71008
  C      -3.57987       -0.41333       -1.31492
  O       1.11817        1.99591       -0.06582
  C       1.94548        3.14253        0.26091
  C       1.32961        4.33765       -0.44226
  C       2.02255        3.32383        1.76811
  O       0.26895       -1.76491        1.27525
  C      -0.86933       -2.43273        0.98559
  C      -2.00290       -1.96564        1.84238
  O      -0.93062       -3.27959        0.12618
  H       0.76626       -2.22606       -1.67166
  H       1.66593       -3.07154        0.48825
  H       3.02899       -1.39552        1.82691
  H       2.68816        0.99236       -0.88386
  H       0.93465        0.19804       -2.18788
  H      -1.35270        0.43240       -2.54314
  H      -1.02289        1.79726       -1.44828
  H      -2.50707        2.28007        0.43136
  H      -4.71202        1.96631        1.50746
  H      -6.19101        0.11685        0.78144
  H      -5.46170       -1.40537       -1.03133
  H      -3.25726       -1.08381       -2.10262
  H       2.94622        2.95376       -0.14081
  H       1.91190        5.23696       -0.23508
  H       0.30936        4.49907       -0.08715
  H       1.30316        4.18001       -1.52125
  H       2.46307        2.44880        2.24326
  H       2.63372        4.19690        2.00577
  H       1.02303        3.48125        2.17943
  H      -2.32405       -0.98768        1.47755
  H      -2.83175       -2.66450        1.77127
  H      -1.68365       -1.85031        2.87756
