# Supplementary material for: Elucidating the Curtin–Hammett Principle in Glycosylation Reactions: The Decisive Role of Equatorial Glycosyl Triflates
Source: J Am Chem Soc. 2025 Jun 23;147(26):22597–608. doi: 10.1021/jacs.5c03519 (PMC12232320; doi:10.1021/jacs.5c03519)
Supplement: Supplementary file 2 [file ja5c03519_si_002.zip › Glc_eqOEt.xyz]

     44
Optimization+frequencies
  O       4.89872       -0.68558       -0.30858
  C       3.71400       -0.85678       -0.27124
  O       2.98214       -1.16269       -1.37271
  C       1.56880       -1.24501       -1.00913
  C       1.67260       -1.72746        0.44875
  O       0.51749       -1.60464        1.26118
  C      -0.55162       -2.36539        0.93842
  C      -1.73252       -2.02705        1.79213
  O      -0.52544       -3.19025        0.05624
  C       2.74528       -0.75649        0.91750
  O       2.21002        0.55763        1.01718
  C       1.77496        1.14129       -0.23428
  O       1.00188        2.23955        0.05479
  C       1.72951        3.38720        0.52933
  C       0.74638        4.52105        0.70515
  C       0.96048        0.15702       -1.10430
  O      -0.38767        0.04908       -0.70987
  C      -1.32255        0.82015       -1.48041
  C      -2.67845        0.55634       -0.89913
  C      -3.17248        1.36147        0.12593
  C      -4.39289        1.07143        0.72566
  C      -5.13045       -0.03039        0.30357
  C      -4.64546       -0.83728       -0.72127
  C      -3.42517       -0.54360       -1.31818
  H       1.09243       -1.93972       -1.69007
  H       2.03863       -2.75526        0.46038
  H      -2.49180       -2.79812        1.69483
  H      -1.43561       -1.90781        2.83346
  H      -2.13983       -1.07474        1.44610
  H       3.22277       -0.99471        1.86242
  H       2.67705        1.43909       -0.78640
  H       2.50266        3.64008       -0.20402
  H       2.21788        3.14042        1.47469
  H       1.26848        5.40969        1.06414
  H       0.26079        4.76413       -0.24152
  H      -0.02150        4.25573        1.43384
  H       1.03478        0.50286       -2.13971
  H      -1.06616        1.87893       -1.41650
  H      -1.27255        0.50262       -2.52708
  H      -2.59262        2.21393        0.45902
  H      -4.76756        1.70254        1.52167
  H      -6.08048       -0.25861        0.77015
  H      -5.21671       -1.69496       -1.05348
  H      -3.04273       -1.17626       -2.11031
