# Supplementary material for: Elucidating the Curtin–Hammett Principle in Glycosylation Reactions: The Decisive Role of Equatorial Glycosyl Triflates
Source: J Am Chem Soc. 2025 Jun 23;147(26):22597–608. doi: 10.1021/jacs.5c03519 (PMC12232320; doi:10.1021/jacs.5c03519)
Supplement: Supplementary file 2 [file ja5c03519_si_002.zip › Glc_axTf.xyz]

     44
Optimization+frequencies
  O      -0.47488       -3.08523        2.55403
  C       0.27311       -2.46137        1.86206
  O       0.71487       -1.21719        2.17879
  C       1.59945       -0.73185        1.12641
  C       2.20172       -2.04940        0.61015
  O       2.83722       -2.00313       -0.65452
  C       4.00255       -1.31605       -0.72957
  C       4.50212       -1.25989       -2.13783
  O       4.52579       -0.81626        0.23586
  C       0.91420       -2.84736        0.52134
  O       0.12216       -2.37247       -0.58298
  C      -0.25423       -1.04520       -0.56909
  O      -1.50308       -0.91703        0.24229
  S      -2.91762       -1.16334       -0.38832
  O      -2.81301       -1.69693       -1.71080
  C      -3.48658        0.60623       -0.56029
  F      -4.73799        0.60982       -1.01092
  F      -2.70472        1.25035       -1.42632
  F      -3.43724        1.22138        0.61700
  O      -3.74671       -1.75796        0.60789
  C       0.73989       -0.04688        0.06645
  O       1.59265        0.48053       -0.92214
  C       1.14294        1.72067       -1.49806
  C       1.11548        2.83956       -0.49202
  C      -0.05729        3.54798       -0.24480
  C      -0.07855        4.57586        0.69401
  C       1.07502        4.89507        1.39977
  C       2.25101        4.18610        1.16230
  C       2.27076        3.16651        0.22076
  H       2.30556       -0.04073        1.56998
  H       2.86909       -2.46704        1.36448
  H       5.51706       -0.87266       -2.15410
  H       4.46035       -2.24647       -2.59879
  H       3.84772       -0.59722       -2.70851
  H       1.01203       -3.91877        0.39235
  H      -0.49171       -0.76608       -1.59041
  H       0.15985        0.73993        0.55121
  H       1.86169        1.92066       -2.29235
  H       0.15715        1.59044       -1.95270
  H      -0.95976        3.29073       -0.78576
  H      -0.99684        5.11893        0.87843
  H       1.06042        5.69063        2.13397
  H       3.15181        4.43184        1.71054
  H       3.18389        2.61260        0.03964
