# Supplementary material for: Elucidating the Curtin–Hammett Principle in Glycosylation Reactions: The Decisive Role of Equatorial Glycosyl Triflates
Source: J Am Chem Soc. 2025 Jun 23;147(26):22597–608. doi: 10.1021/jacs.5c03519 (PMC12232320; doi:10.1021/jacs.5c03519)
Supplement: Supplementary file 2 [file ja5c03519_si_002.zip › Glc_axOIpr.xyz]

     47
Optimization+frequencies
  O       2.87408        0.28111        2.63608
  C       1.94628        0.47409        1.90383
  O       0.81898       -0.28061        1.92903
  C      -0.10229        0.20080        0.90430
  C       0.23892        1.69853        0.89235
  C       1.75219        1.57060        0.84260
  O       2.15862        1.13850       -0.45179
  C       1.70526       -0.15924       -0.85237
  C       0.25551       -0.48162       -0.42130
  O      -0.64192       -0.07716       -1.44053
  C      -1.59990       -1.07744       -1.82958
  C      -2.62741       -1.34320       -0.76326
  C      -3.63326       -0.40837       -0.51586
  C      -4.55047       -0.61136        0.50609
  C      -4.47413       -1.75761        1.29352
  C      -3.48117       -2.69952        1.04906
  C      -2.56390       -2.49170        0.02351
  O       2.52334       -1.15700       -0.31805
  C       3.88355       -1.18854       -0.81953
  C       3.93260       -1.89958       -2.16307
  C       4.71275       -1.88310        0.24273
  O      -0.23597        2.43727       -0.22060
  C      -1.55498        2.73181       -0.23809
  C      -1.94402        3.38419       -1.52705
  O      -2.29758        2.46848        0.67676
  H      -1.10961       -0.03752        1.22463
  H      -0.09115        2.15639        1.82476
  H       2.31445        2.46815        1.07872
  H       1.75280       -0.12948       -1.94166
  H       0.20947       -1.56120       -0.27306
  H      -2.06869       -0.67085       -2.72512
  H      -1.07450       -1.99939       -2.09497
  H      -3.68878        0.48740       -1.12174
  H      -5.32436        0.12292        0.69105
  H      -5.18815       -1.91617        2.09187
  H      -3.41908       -3.59428        1.65557
  H      -1.78918       -3.22542       -0.16543
  H       4.22604       -0.15676       -0.92960
  H       3.30744       -1.40213       -2.90605
  H       3.59358       -2.93234       -2.05695
  H       4.95667       -1.90784       -2.54118
  H       5.75659       -1.93338       -0.07118
  H       4.35094       -2.90180        0.40018
  H       4.65713       -1.34264        1.18772
  H      -1.22009        4.14876       -1.80689
  H      -1.94235        2.62105       -2.30882
  H      -2.93929        3.81131       -1.43996
