# Supplementary material for: Elucidating the Curtin–Hammett Principle in Glycosylation Reactions: The Decisive Role of Equatorial Glycosyl Triflates
Source: J Am Chem Soc. 2025 Jun 23;147(26):22597–608. doi: 10.1021/jacs.5c03519 (PMC12232320; doi:10.1021/jacs.5c03519)
Supplement: Supplementary file 2 [file ja5c03519_si_002.zip › Glc_axOEt.xyz]

     44
Optimization+frequencies
  O      -1.82563        3.69358        0.00763
  C      -1.84175        2.50076        0.11231
  O      -1.80812        1.86641        1.31100
  C      -1.80372        0.42401        1.09203
  C      -2.62358        0.32041       -0.20232
  O      -2.53206       -0.90616       -0.90948
  C      -3.10773       -1.98923       -0.34295
  C      -2.83525       -3.22238       -1.14594
  O      -3.73915       -1.93396        0.68485
  C      -1.92665        1.42500       -0.98159
  O      -0.63376        0.98905       -1.38599
  C       0.28995        0.67045       -0.33732
  O       0.93707        1.81561        0.12800
  C       1.84894        2.40289       -0.81245
  C       2.61708        3.49479       -0.10462
  C      -0.35457       -0.02068        0.89365
  O      -0.34804       -1.43146        0.78678
  C       0.77230       -2.07665        1.41883
  C       2.07582       -1.79040        0.72265
  C       2.37713       -2.42150       -0.48534
  C       3.53091       -2.09354       -1.18465
  C       4.40038       -1.12882       -0.68091
  C       4.11512       -0.50476        0.52778
  C       2.95905       -0.83804        1.22608
  H      -2.25104       -0.04581        1.95992
  H      -3.66545        0.56963        0.00047
  H      -3.44163       -4.04521       -0.77754
  H      -3.03565       -3.04275       -2.20209
  H      -1.77688       -3.47256       -1.04568
  H      -2.44325        1.78175       -1.86666
  H       0.99607       -0.00735       -0.81564
  H       1.28945        2.80076       -1.66259
  H       2.52195        1.61931       -1.17750
  H       3.32075        3.96089       -0.79673
  H       1.93957        4.26536        0.26728
  H       3.17884        3.08720        0.73774
  H       0.21531        0.29937        1.76816
  H       0.82151       -1.76489        2.46631
  H       0.53371       -3.13862        1.37768
  H       1.69486       -3.16348       -0.88328
  H       3.75358       -2.58712       -2.12229
  H       5.29758       -0.86845       -1.22810
  H       4.78791        0.24468        0.92495
  H       2.73309       -0.34308        2.16281
